# Supplementary material for: The “Infernaccio” Gorges: Microbial Diversity of Black Deposits and Isolation of Manganese-Solubilizing Bacteria
Source: Biology (Basel). 2022 Aug 11;11(8):1204. doi: 10.3390/biology11081204 (PMC9404752; doi:10.3390/biology11081204)
Supplement: Supplementary file 1 [file biology-11-01204-s001.zip]

Archive with 1 entries (1 files):
- biology-1796459-supplementary.pdf
